# Supplementary material for: Salvia plebeia R.Br. and Rosmarinic Acid Attenuate Dexamethasone-Induced Muscle Atrophy in C2C12 Myotubes
Source: Int J Mol Sci. 2023 Jan 18;24(3):1876. doi: 10.3390/ijms24031876 (PMC9915874; doi:10.3390/ijms24031876)
Supplement: Supplementary file 1 [file ijms-24-01876-s001.zip]

Archive with 1 entries (1 files):
- ijms-2105815-supplementary.pdf
